# Supplementary material for: Isolation of novel citrus and plum fruit promoters and their functional characterization for fruit biotechnology
Source: BMC Biotechnol. 2020 Aug 20;20:43. doi: 10.1186/s12896-020-00635-w (PMC7439555; doi:10.1186/s12896-020-00635-w)
Supplement: Supplementary file 4 — Additional file 4: Table S1. β-glucuronidase activity in measured in tomato fruit and leaves. The mean of nine samples (except CsJuSacp with n = 6), with their standard error bars (the error bars) are shown (see Fig. 6). Table S2. β-glucuronidase activity in measured in tomato fruit and leaves. The measured β-glucuronidase activity in leaves (green), unripe fruit (yellow) and ripe fruit (red) from wildtype (WT) and representative transgenic tomato lines is shown from the mean of nine samples (except CsJuSacp with n = 6). The median and interquartile range are indicated in boxplots. Kruskal-Wallis rank sum tests indicated significant differences between promoters for leaves (χ2 = 51.55, df = 8, p = 2.055 × 10− 8), unripe fruits (χ2 = 57.65, df = 8, p = 1.344 × 10− 9), and ripe fruits (χ2 = 51.198, df = 8, p = 2.404 × 10− 8). Post-hoc Wilcoxon tests were performed for all pair-wise comparisons. [file 12896_2020_635_MOESM4_ESM.zip]

Archive with 2 entries (2 files):
- 070620 Additional file 4; Table S1 Raw analysis.xlsx
- 070620 Additional file 4; Table S2 PostHocAnalysis.xlsx
