# Supplementary material for: Isolation of novel citrus and plum fruit promoters and their functional characterization for fruit biotechnology
Source: BMC Biotechnol. 2020 Aug 20;20:43. doi: 10.1186/s12896-020-00635-w (PMC7439555; doi:10.1186/s12896-020-00635-w)
Supplement: Supplementary file 4 — Additional file 4: Table S1. β-glucuronidase activity in measured in tomato fruit and leaves. The mean of nine samples (except CsJuSacp with n = 6), with their standard error bars (the error bars) are shown (see Fig. 6). Table S2. β-glucuronidase activity in measured in tomato fruit and leaves. The measured β-glucuronidase activity in leaves (green), unripe fruit (yellow) and ripe fruit (red) from wildtype (WT) and representative transgenic tomato lines is shown from the mean of nine samples (except CsJuSacp with n = 6). The median and interquartile range are indicated in boxplots. Kruskal-Wallis rank sum tests indicated significant differences between promoters for leaves (χ2 = 51.55, df = 8, p = 2.055 × 10− 8), unripe fruits (χ2 = 57.65, df = 8, p = 1.344 × 10− 9), and ripe fruits (χ2 = 51.198, df = 8, p = 2.404 × 10− 8). Post-hoc Wilcoxon tests were performed for all pair-wise comparisons. [file 12896_2020_635_MOESM4_ESM.zip › 070620 Additional file 4; Table S1 Raw analysis.xlsx]

## Sheet: Activity Graph
β-Glucuronidase Activity (fruit vs leaves, Kasturi's Data)
		pmoles 4MU mg protein-1min-1
		leaves	leaves SE	unripe fruit	unripe fruit SE	ripe fruit	ripe fruit SE
	WT	0.0325887	0.0024811	0.26097	0.077592	0.041386	0.00899468
	CitSEP	0.0272538	0.00602251	0.185993	0.0350466	2.8534	0.597887
	CitJuSac	0.471258	0.0307397	1.94842	1.61429	4.58533	0.300794
	E8	0.409804	0.0741368	2.33399	0.569381	6.33939	1.2204
	PG	0.445249	0.0410168	2.45479	0.68734	10.1041	3.1122
	CitWAX	0.425597	0.0916633	2.83	1.28	5.77388	2.15885
	CitUNK	1.2804	0.306733	8.94	3.11	3.61157	0.335962
	PamMybA	0.746609	0.0681149	36.05	4.37	16.9871	2.97163
	CitVO1	1.63838	0.390386	23.4253	5.17593	20.3092	5.20411

## Sheet: Leaves
Sample # leaf	Line #	Wt of fresh tissue	Wt empty tube	Wt empty tube +tissue	Wt of tissue in mg
1L	WAX 1-3	0.289	1.05	1.2	150
2L	WAX 3-4	0.481	1.03	1.19	160
3L	WAX 5-8	0.248	1.01	1.264	254
4L	WAX3-8	0.235	1.02	1.21	190
5L	WAS 5-6	0.53	1.03	1.26	230
6L	WAX 1-7	0.262	1.03	1.22	190
7L	WAX 7-2	0.437	1.02	1.459	439
8L	WAX 7-4	0.445	1.04	1.226	186
9L	WAX 9-1	0.463	1.02	1.472	452
10L	PG 1-2	0.509	1.04	1.294	254
11L	PG 1-4	0.465	1.04	1.217	177
12L	PG 3-6	0.355	1.04	1.637	597
13L	PG 6-6	0.659	1.03	1.421	391
14L	PG 6-8	0.52	1.03	1.268	238
15L	PG 7-1	0.443	1.01	1.261	251
16L	PG 7-2	0.511	1.04	1.289	249
17L	PG 7-4	0.379	1.04	1.42	380
18L	PG 7-5	0.482	1.04	1.263	223
19L	E8 1-3	0.437	1.03	1.228	198
20L	E8 1-7	0.506	1.02	1.289	269
21L	E8 1-8	0.178	1.04	1.476	436
22L	E8 5-2	0.618	1.04	1.614	574
23L	E8 5-6	0.465	1.04	1.225	185
24L	E8 5-7	0.481	1.03	1.232	202
25L	E8 5-9	0.413	1.03	1.466	436
26L	E8 6-2	0.449	1.04	1.229	189
27L	E8 6-5	0.475	1.02	1.223	203
28L	UNK 2-1	0.444	1.03	1.459	429
29L	UNK 2-3	0.632	1.02	1.364	344
30L	UNK 3-3	0.432	1.04	1.204	164
31L	UNK 3-7	0.561	1.03	1.334	304
32L	UNK 4-1	0.419	1.03	1.192	162
33L	UNK 4-6	0.234	1.03	1.256	226
34L	UNK 5-1	0.327	1.05	1.346	296
35L	UNK 5-3	0.242	1.01	1.242	232
36L	UNK 5-6	0.38	1.02	1.374	354
37L	SEP 4-4	0.234	1.06	1.184	124
38L	SEP 4-5	0.283	1.03	1.293	263
39L	SEP 4-7	0.387	1.06	1.424	364
40L	SEP 4-8	0.419	1.05	1.463	413
41L	SEP 4-9	0.173	1.04	1.126	86
42L	SEP 8-4	0.28	1.04	1.274	234
43L	SEP 8-7	0.325	1.04	1.35	310
44L	SEP 10-1	0.352	1.01	1.312	302
45L	SEP 10-3	0.375	1.01	1.378	368
46L	VO1-2	0.353	1.04	1.374	334
47L	VO1-5	0.2205	1.04	1.254	214
48L	VO1-8	0.1937	1.02	1.202	182
49L	VO 5-3	0.235	1.05	1.267	217
50L	VO 6-3	0.25	1.01	1.277	267
51L	VO6-4	0.203	1.03	1.201	171
52L	VO 6-5	0.227	1.03	1.216	186
53L	VO6-9	0.238	1.02	1.232	212
54L	VO 9-3	0.208	1.04	1.224	184
55L	Pfe 1-2	0.225	1.04	1.259	219
56L	Pfe 1-8	0.346	1.04	1.326	286
57L	Pfe 1-9	0.276	1.04	1.233	193
58L	Pfe 2-2	0.263	1.01	1.252	242
59L	Pfe 4-1	0.161	1.03	1.154	124
60L	Pfe 4-6	0.146	1.04	1.185	145
61L	Pfe 4-7	0.386	1.04	1.408	368
62L	Pfe 9-3	0.315	1.03	1.352	322
63L	Pfe 9-9	0.374	1.04	1.383	343
64L	JS 2-4	0.402	1.03	1.399	369
65L	JS 2-7	0.371	1.04	1.375	335
66L	JS 2-8	0.284	1.05	1.252	202
67L	JS 2-9	0.331	1.04	1.361	321
68L	JS 4-1	0.478	1.03	1.498	468
69L	JS 5-1	0.279	1.02	1.273	253
73L	GUS 1-2	0.335	1.03	1.352	322
74L	GUS 1-3	0.255	1.06	1.28	220
75L	GUS 1-8	0.378	1.04	1.294	254
76L	GUS 2-1	0.378	1.03	1.389	359
77L	GUS 2-4	0.254	1.04	1.23	190
78L	GUS 3-1	0.279	1.04	1.299	259
79L	GUS 3-5	0.258	1.03	1.278	248
80L	GUS 3-6	0.333	1.03	1.343	313
81L	GUS 3-7	0.225	1.04	1.186	146
82L	WT 1	0.369	1.04	1.352	312
83L	WT 2	0.333	1.04	1.292	252
84L	WT 3	0.331	1.04	1.349	309
85L	WT 4	0.284	1.03	1.242	212
86L	WT 5	0.229	1.03	1.236	206
87L	WT 6	0.258	1.03	1.25	220
88L	WT 7	0.354	1.01	1.177	167
89L	WT 8	0.242	1.03	1.149	119
90L	WT 9	0.243	1.03	1.265	235

## Sheet: Unripe fruits
Sample # leaf	Line #	Wt of fresh tissue	Wt empty tube	Wt empty tube +tissue	Wt of tissue in mg
82UR	WAX 1-3	3.022	1.05	1.283	233
83UR	WAX 1-7	0.7762	1.05	1.2643	214.3
84UR	WAX 3-4	1.921	1.03	1.313	283
85UR	WAX 3-8	3.098	1.05	1.284	234
86UR	WAS 5-6	2.059	1.03	1.355	325
87UR	WAX 5-8	1.787	1.03	1.321	291
88UR	WAX 7-2	3.579	1.05	1.439	389
89UR	WAX 7-4	2.042	1.03	1.2557	225.7
90UR	WAX 9-1	2.248	1.03	1.402	372
10UR	PG 1-2	2.089	1.03	1.368	338
11UR	PG 1-4	2.64	1.02	1.328	308
12UR	PG 3-6	4.35	1.03	1.474	444
13UR	PG 6-6	1.656	1.02	1.287	267
14UR	PG 6-8	2.189	1.04	1.3088	268.8
15UR	PG 7-1	2.141	1.03	1.2257	195.7
16UR	PG 7-2	2.377	1.03	1.339	309
17UR	PG 7-4	1.731	1.03	1.384	354
18UR	PG 7-6	1.2047	1.03	1.0941	64.1
19UR	E8 1-3	1.6655	1.03	1.2928	262.8
20UR	E8 1-7	1.595	1.01	1.297	287
21UR	E8 1-8	1.2708	1.03	1.555	525
22UR	E8 5-2	2.207	1.02	1.271	251
23UR	E8 5-6	3.443	1.02	1.2982	278.2
24UR	E8 5-4	1.988	1.03	1.2891	259.1
25UR	E8 5-9	0.9693	1.02	1.093	73
26UR	E8 6-2	1.797	1.02	1.357	337
27UR	E8 6-5	2.565	1.03	1.333	303
28UR	UNK 2-1	1.513	1.01	1.217	207
29UR	UNK 2-3	3.31	1.05	1.236	186
30UR	UNK 3-3	2.141	1.02	1.2	180
31UR	UNK 3-7	2.263	1.03	1.411	381
32UR	UNK 4-1	3.358	1.03	1.259	229
33UR	UNK 4-6	3.012	1.03	1.292	262
34UR	UNK 5-1	1.532	1.02	1.307	287
35UR	UNK 5-3	4.071	1.01	1.321	311
36UR	UNK 5-6	2.328	1.03	1.3382	308.2
37UR	SEP 4-4	0.9617	1.02	1.2255	205.5
38UR	SEP 4-5	0.71602	1.01	1.299	289
39UR	SEP 4-7	1.721	1.02	1.374	354
40UR	SEP 4-8	1.833	1.01	1.2137	203.7
41UR	SEP 4-9	1.638	1.02	1.288	268
42UR	SEP 8-4	1.481	1.02	1.279	259
43UR	SEP 8-7	3.517	1.03	1.315	285
44UR	SEP 10-1	1.829	1.03	1.244	214
45UR	SEP 10-3	2.3	1.02	1.262	242
46UR	VO1-2	2.763	1.04	1.317	277
47UR	VO9-2	3.0662	1.04	1.2969	256.9
48UR	VO1-8	3.336	1.01	1.278	268
49UR	VO 5-3	4.219	1.04	1.367	327
50UR	VO 6-3	3.086	1.03	1.306	276
51UR	VO6-4	2.985	1.03	1.283	253
52UR	VO 6-5	2.133	1.02	1.3051	285.1
53UR	VO6-9	1.671	1.02	1.371	351
54UR	VO 9-3	3.923	1.03	1.333	303
55UR	Pfe 1-2	0.843	1.03	1.277	247
56UR	Pfe 1-8	2.286	1.03	1.349	319
57UR	Pfe 1-9	2.342	1.03	1.2938	263.8
58UR	Pfe 2-2	3.1198	1.03	1.3155	285.5
59UR	Pfe 1-1	1.862	1.03	1.2794	249.4
60UR	Pfe 4-6	1.2	1.01	1.2023	192.3
61UR	Pfe 4-7	2.456	1.03	1.271	241
62UR	Pfe 9-3	1.363	1.03	1.336	306
63UR	Pfe 9-9	1.836	1.03	1.3666	336.6
Sample # leaf	Line #	Wt of fresh tissue	Wt empty tube	Wt empty tube +tissue	Wt of tissue in mg
64UR	JS 2-4	2.94	1.03	1.336	306
65UR	JS 2-7	2.39	1.05	1.365	315
66UR	JS 2-8	3.289	1.02	1.28	260
67UR	JS 2-9	4.562	1.03	1.309	279
68UR	JS 4-1	2.4225	1.03	1.2698	239.8
69UR	JS 5-1	5.757	1.03	1.433	403
73UR	GUS 1-2	2.267	1.02	1.334	314
74UR	GUS 1-3	3.039	1.02	1.323	303
75UR	GUS 1-8	1.2634	1.04	1.265	225
76UR	GUS 2-1	1.666	1.03	1.214	184
77UR	GUS 2-4	4.139	1.03	1.277	247
78UR	GUS 3-1	2.193	1.05	1.331	281
79UR	GUS 3-5	2.265	1.03	1.375	345
80UR	GUS 3-6	2.309	1.01	1.2753	265.3
81UR	GUS 3-7	2.562	1.03	1.315	285
1UR	WT 1	4.265	1.03	1.2485	218.5
2UR	WT 2	4.124	1.01	1.3606	350.6
3UR	WT 3	3.704	1.03	1.317	287
4UR	WT 4	4.014	1.03	1.337	307
5UR	WT 5	4.201	1.01	1.238	228
6UR	WT 6	2.692	1.03	1.3451	315.1
7UR	WT 7	4.648	1.05	1.289	239
8UR	WT 8	2.569	1.03	1.2546	224.6
9UR	WT 9	2.741	1.05	1.279	229

## Sheet: Ripe fruits
Sample # leaf	Line #	Wt of fresh tissue	Wt empty tube	Wt empty tube +tissue	Wt of tissue in mg
1R	WAX 1-3	4.849	1.01	1.369	359
2R	WAX 1-7	3.974	1.03	1.366	336
3R	WAX 3-4	3.493	1.03	1.442	412
4R	WAX3-8	2.869	1.03	1.2728	242.8
5R	WAX5-6	2.807	1.03	1.2962	266.2
6R	WAX 5-8	1.7145	1.03	1.37	340
7R	WAX 7-2	3.377	1.03	1.3264	296.4
8R	WAX 7-4	1.89	1.02	1.35816	338.16
9R	WAX 9-1	2.833	1.04	1.262	222
10R	PG 1-2	3.1938	1.02	1.2592	239.2
11R	PG 1-4	1.79	1.03	1.249	219
12R	PG 3-6	1.637	1.03	1.2596	229.6
13R	PG 6-6	2.385	1.04	1.336	296
14R	PG 6-8	1.985	1.03	1.359	329
15R	PG 7-1	2.566	1.03	1.338	308
16R	PG 7-2	3.462	1.03	1.34026	310.26
17R	PG 7-4	4.628	1.03	1.362	332
18R	PG 7-6	1.969	1.01	1.3489	338.9
19R	E8 1-3	2.15	1.03	1.297	267
20R	E8 1-7	2.99	1.02	1.22	200
21R	E8 1-8	2.845	1.03	1.4075	377.5
22R	E8 5-2	4.29	1.04	1.371	331
23R	E8 5-6	2.474	1.01	1.261	251
24R	E8 5-7	5.631	1.02	1.375	355
25R	E8 5-9	4.722	1.03	1.311	281
26R	E8 6-2	4.448	1.02	1.3616	341.6
27R	E8 6-5	3.5943	1.03	1.2925	262.5
28R	UNK 2-1	3.054	1.03	1.2832	253.2
29R	UNK 2-3	2.342	1.03	1.236	206
30R	UNK 3-3	2.8484	1.03	1.322	292
31R	UNK 3-7	3.612	1.03	1.2947	264.7
32R	UNK 4-1	2.2303	1.02	1.217	197
33R	UNK 4-6	1.871	1.01	1.259	249
34R	UNK 5-1	2.054	1.03	1.2909	260.9
35R	UNK 5-3	2.267	1.03	1.323	293
36R	UNK 5-6	3.0542	1.03	1.3126	282.6
37R	SEP 4-4	4.155	1.01	1.3185	308.5
38R	SEP 4-5	2.215	1.03	1.324	294
39R	SEP 4-7	5.023	1.02	1.3205	300.5
40R	SEP 4-8	1.756	1.03	1.2346	204.6
41R	SEP 4-9	5.188	1.03	1.3623	332.3
42R	SEP 8-4	2.576	1.05	1.3365	286.5
43R	SEP 8-7	2.454	1.03	1.346	316
44R	SEP 10-1	3.7314	1.03	1.3392	309.2
45R	SEP 10-3	4.641	1.05	1.398	348
46R	VO1-2	3.585	1.02	1.3346	314.6
47R	VO9-2	3.646	1.02	1.263	243
48R	VO1-8	1.579	1.02	1.29	270
49R	VO 5-3	2.11	1.03	1.28	250
50R	VO 6-3	1.3185	1.01	1.3414	331.4
51R	VO6-4	5.423	1.04	1.337	297
52R	VO 6-5	1.729	1.05	1.348	298
53R	VO6-9	5.659	1.02	1.3344	314.4
54R	VO 9-3	4.121	1.05	1.354	304
Sample # leaf	Line #	Wt of fresh tissue	Wt empty tube	Wt empty tube +tissue	Wt of tissue in mg
55R	Pfe 1-2	2.819	1.03	1.3344	304.4
56R	Pfe 1-8	3.904	1.03	1.3415	311.5
57R	Pfe 1-9	4.675	1.03	1.3622	332.2
58R	Pfe 2-2	4.319	1.02	1.40692	386.92
59R	Pfe 1-1	3.8738	1.03	1.3154	285.4
60R	Pfe 4-6	2.931	1.05	1.3494	299.4
61R	Pfe 4-7	2.693	1.03	1.283	253
62R	Pfe 9-3	2.254	1.05	1.337	287
63R	Pfe 9-9	3.0969	1.02	1.39402	374.02
64R	JS 2-4	5.509	1.03	1.265	235
65R	JS 2-7	7.141	1.05	1.317	267
66R	JS 2-8	3.042	1.03	1.292	262
67R	JS 2-9	6.428	1.03	1.353	323
68R	JS 4-1	6.163	1.03	1.367	337
69R	JS 5-1	6.01	1.03	1.425	395
73R	GUS 1-2	2.328	1.03	1.3096	279.6
74R	GUS 1-3	2.472	1.04	1.427	387
75R	GUS 1-8	3.102	1.03	1.3203	290.3
76R	GUS 2-1	2.055	1.04	1.288	248
77R	GUS 2-4	2.37	1.03	1.357	327
78R	GUS 3-1	2.739	1.03	1.264	234
79R	GUS 3-5	3.351	1.03	1.384	354
80R	GUS 3-6	3.385	1.03	1.2813	251.3
81R	GUS 3-7	2.55	1.03	1.249	219
82R	WT 1	3.674	1.05	1.285	235
83R	WT 2	3.674	1.02	1.2118	191.8
84R	WT 3	3.696	1.03	1.349	319
85R	WT 4	3.696	1.03	1.293	263
86R	WT 5	3.595	1.03	1.326	296
87R	WT 6	3.595	1.03	1.343	313
88R	WT 7	3.859	1.03	1.326	296
89R	WT 8	3.859	1.03	1.2501	220.1
90R	WT 9	3.62	1.03	1.4585	428.5

## Sheet: Bradford standard curve
Std	Conc	Abs		Conc			Y=4.0X
	mg/ml			ug/ml
1	0.015625	0.192		15.625
2	0.03125	0.398		31.25
3	0.0625	0.693		62.5
4	0.125	0.826		125
5	0.25	0.943		250
6	0.3	1.025		300

## Sheet: Bradford Leaves
Sample #	Line #	Abs @ 595nm	Abs*DF	Wt of tissue in mg	X=Y/4 in mg/ml
1L	WAX 1-3	1.467	7.335	150	1.83375
2L	WAX 3-4	1.402	7.01	160	1.7525
3L	WAX 5-8	1.39	6.95	254	1.7375
4L	WAX3-8	1.453	7.265	190	1.81625
5L	WAS 5-6	1.226	6.13	230	1.5325
6L	WAX 1-7	1.414	7.07	190	1.7675
7L	WAX 7-2	1.39	6.95	439	1.7375
8L	WAX 7-4	1.44	7.2	186	1.8
9L	WAX 9-1	1.379	6.895	452	1.72375
10L	PG 1-2	1.44	7.2	254	1.8
11L	PG 1-4	1.414	7.07	177	1.7675
12L	PG 3-6	1.367	6.835	597	1.70875
13L	PG 6-6	1.453	7.265	391	1.81625
14L	PG 6-8	1.481	7.405	238	1.85125
15L	PG 7-1	1.414	7.07	251	1.7675
16L	PG 7-2	1.496	7.48	249	1.87
17L	PG 7-4	1.402	7.01	380	1.7525
18L	PG 7-5	1.402	7.01	223	1.7525
19L	E8 1-3	0.593	2.965	198	0.74125
20L	E8 1-7	1.467	7.335	269	1.83375
21L	E8 1-8	1.325	6.625	436	1.65625
22L	E8 5-2	1.467	7.335	574	1.83375
23L	E8 5-6	1.414	7.07	185	1.7675
24L	E8 5-7	1.367	6.835	202	1.70875
25L	E8 5-9	1.305	6.525	436	1.63125
26L	E8 6-2	1.346	6.73	189	1.6825
27L	E8 6-5	1.44	7.2	203	1.8
28L	UNK 2-1	1.402	7.01	429	1.7525
29L	UNK 2-3	1.44	7.2	344	1.8
30L	UNK 3-3	1.453	7.265	164	1.81625
31L	UNK 3-7	1.467	7.335	304	1.83375
32L	UNK 4-1	1.402	7.01	162	1.7525
33L	UNK 4-6	1.578	7.89	226	1.9725
34L	UNK 5-1	1.467	7.335	296	1.83375
35L	UNK 5-3	1.427	7.135	232	1.78375
36L	UNK 5-6	1.427	7.135	354	1.78375
37L	SEP 4-4	1.084	5.42	124	1.355
38L	SEP 4-5	1.453	7.265	263	1.81625
39L	SEP 4-7	1.481	7.405	364	1.85125
40L	SEP 4-8	1.453	7.265	413	1.81625
41L	SEP 4-9	0.89	4.45	86	1.1125
42L	SEP 8-4	1.44	7.2	234	1.8
43L	SEP 8-7	1.481	7.405	310	1.85125
44L	SEP 10-1	1.453	7.265	302	1.81625
45L	SEP 10-3	1.481	7.405	368	1.85125
46L	VO1-2	1.427	7.135	334	1.78375
47L	VO1-5	1.44	7.2	214	1.8
48L	VO1-8	1.402	7.01	182	1.7525
49L	VO 5-3	1.467	7.335	217	1.83375
50L	VO 6-3	1.414	7.07	267	1.7675
51L	VO6-4	1.427	7.135	171	1.78375
52L	VO 6-5	1.453	7.265	186	1.81625
53L	VO6-9	1.481	7.405	212	1.85125
54L	VO 9-3	1.414	7.07	184	1.7675
55L	Pfe 1-2	1.414	7.07	219	1.7675
56L	Pfe 1-8	1.453	7.265	286	1.81625
57L	Pfe 1-9	1.277	6.385	193	1.59625
58L	Pfe 2-2	1.481	7.405	242	1.85125
59L	Pfe 4-1	1.401	7.005	124	1.75125
60L	Pfe 4-6	1.315	6.575	145	1.64375
61L	Pfe 4-7	1.496	7.48	368	1.87
62L	Pfe 9-3	0.794	3.97	322	0.9925
63L	Pfe 9-9	1.467	7.335	343	1.83375
64L	JS 2-4	1.305	6.525	369	1.63125
65L	JS 2-7	1.272	6.36	335	1.59
66L	JS 2-8	0.789	3.945	202	0.98625
67L	JS 2-9	1.444	7.22	321	1.805
68L	JS 4-1	1.111	5.555	468	1.38875
69L	JS 5-1	1.444	7.22	253	1.805
73L	GUS 1-2	1.485	7.425	322	1.85625
74L	GUS 1-3	1.471	7.355	220	1.83875
75L	GUS 1-8	1.457	7.285	254	1.82125
76L	GUS 2-1	1.457	7.285	359	1.82125
77L	GUS 2-4	1.485	7.425	190	1.85625
78L	GUS 3-1	1.444	7.22	259	1.805
79L	GUS 3-5	1.485	7.425	248	1.85625
80L	GUS 3-6	1.515	7.575	313	1.89375
81L	GUS 3-7	1.418	7.09	146	1.7725
82L	WT 1	1.35	6.75	312	1.6875
83L	WT 2	1.281	6.405	252	1.60125
84L	WT 3	1.309	6.545	309	1.63625
85L	WT 4	1.383	6.915	212	1.72875
86L	WT 5	1.143	5.715	206	1.42875
87L	WT 6	1.418	7.09	220	1.7725
88L	WT 7	1.246	6.23	167	1.5575
89L	WT 8	0.745	3.725	119	0.93125
90L	WT 9	1.394	6.97	235	1.7425

## Sheet: Bradford Unripe
Sample #	Line #	Abs @ 595nm	Abs*DF	Wt of tissue in mg	X=Y/4
1UR	WT 1	0.125	0.625	218.5	0.15625
2UR	WT 2	0.546	2.73	350.6	0.6825
3UR	WT 3	0.332	1.66	287	0.415
4UR	WT 4	0.389	1.945	307	0.48625
5UR	WT 5	0.529	2.645	228	0.66125
6UR	WT 6	0.243	1.215	315.1	0.30375
7UR	WT 7	0.112	0.56	239	0.14
8UR	WT 8	0.439	2.195	224.6	0.54875
9UR	WT 9	0.301	1.505	229	0.37625
10UR	PG 1-2	0.413	2.065	338	0.51625
11UR	PG 1-4	0.564	2.82	308	0.705
12UR	PG 3-6	0.484	2.42	444	0.605
13UR	PG 6-6	0.758	3.79	267	0.9475
14UR	PG 6-8	1.177	5.885	268.8	1.47125
15UR	PG 7-1	0.496	2.48	195.7	0.62
16UR	PG 7-2	0.743	3.715	309	0.92875
17UR	PG 7-4	0.887	4.435	354	1.10875
18UR	PG 7-6	1.13	5.65	64.1	1.4125
19UR	E8 1-3	0.75	3.75	262.8	0.9375
20UR	E8 1-7	0.976	4.88	287	1.22
21UR	E8 1-8	1.13	5.65	525	1.4125
22UR	E8 5-2	0.941	4.705	251	1.17625
23UR	E8 5-6	0.416	2.08	278.2	0.52
24UR	E8 5-7	0.907	4.535	278.2	1.13375
25UR	E8 5-9	0.679	3.395	73	0.84875
26UR	E8 6-2	0.722	3.61	337	0.9025
27UR	E8 6-5	0.517	2.585	303	0.64625
28UR	UNK 2-1	0.769	3.845	207	0.96125
29UR	UNK 2-3	0.234	1.17	186	0.2925
30UR	UNK 3-3	0.717	3.585	180	0.89625
31UR	UNK 3-7	0.677	3.385	381	0.84625
32UR	UNK 4-1	0.347	1.735	229	0.43375
33UR	UNK 4-6	0.737	3.685	262	0.92125
34UR	UNK 5-1	0.632	3.16	287	0.79
35UR	UNK 5-3	0.381	1.905	311	0.47625
36UR	UNK 5-6	0.742	3.71	308.2	0.9275
37UR	SEP 4-4	0.887	4.435	205.5	1.10875
38UR	SEP 4-5	0.795	3.975	289	0.99375
39UR	SEP 4-7	0.74	3.7	354	0.925
40UR	SEP 4-8	0.651	3.255	203.7	0.81375
41UR	SEP 4-9	0.772	3.86	268	0.965
42UR	SEP 8-4	0.628	3.14	259	0.785
43UR	SEP 8-7	0.224	1.12	285	0.28
44UR	SEP 10-1	0.62	3.1	214	0.775
45UR	SEP 10-3	0.769	3.845	242	0.96125
46UR	VO1-2	0.616	3.08	277	0.77
47UR	VO1-5	0.629	3.145		0.78625
48UR	VO1-8	0.491	2.455	268	0.61375
49UR	VO 5-3	0.353	1.765	327	0.44125
50UR	VO 6-3	0.772	3.86	276	0.965
51UR	VO6-4	0.474	2.37	253	0.5925
52UR	VO 6-5	0.865	4.325	285.1	1.08125
53UR	VO6-9	1.038	5.19	351	1.2975
54UR	VO 9-3	0.481	2.405	303	0.60125
55UR	Pfe 1-2	1.018	5.09	247	1.2725
56UR	Pfe 1-8	0.985	4.925	319	1.23125
57UR	Pfe 1-9	1.117	5.585	263.8	1.39625
58UR	Pfe 2-2	0.67	3.35	285.5	0.8375
59UR	Pfe 1-1	0.689	3.445	2756	0.86125
60UR	Pfe 4-6	0.999	4.995	192.3	1.24875
61UR	Pfe 4-7	0.684	3.42	241	0.855
62UR	Pfe 9-3	1.087	5.435	306	1.35875
63UR	Pfe 9-9	1.3	6.5	336.6	1.625
64UR	JS 2-4	0.402	2.01	306	0.5025
65UR	JS 2-7	1.013	5.065	315	1.26625
66UR	JS 2-8	0.535	2.675	260	0.66875
67UR	JS 2-9	0.594	2.97	279	0.7425
68UR	JS 4-1	1.085	5.425	239.8	1.35625
69UR	JS 5-1	0.31	1.55	403	0.3875
73UR	GUS 1-2	0.722	3.61	314	0.9025
74UR	GUS 1-3	0.738	3.69	303	0.9225
75UR	GUS 1-8	1.194	5.97	225	1.4925
76UR	GUS 2-1	0.594	2.97	184	0.7425
77UR	GUS 2-4	0.62	3.1	247	0.775
78UR	GUS 3-1	0.781	3.905	281	0.97625
79UR	GUS 3-5	0.583	2.915	345	0.72875
80UR	GUS 3-6	0.969	4.845	265.3	1.21125
81UR	GUS 3-7	0.733	3.665	285	0.91625
82UR	WAX 1-3	0.349	1.745	233	0.43625
83UR	WAX 1-7	1.21	6.05	214.3	1.5125
84UR	WAX 3-4	0.871	4.355	283	1.08875
85UR	WAX 3-8	0.275	1.375	234	0.34375
86UR	WAS 5-6	0.553	2.765	325	0.69125
87UR	WAX 5-8	0.675	3.375	291	0.84375
88UR	WAX 7-2	0.53	2.65	389	0.6625
89UR	WAX 7-4	0.856	4.28	225.7	1.07
90UR	WAX 9-1	0.863	4.315	372	1.07875

## Sheet: Bradford Ripe
Sample #	Line #	Abs @ 595nm	Abs*DF	Wt of tissue in mg	X=Y/4		Line #	Wt of tissue in mg
1R	WAX 1-3	0.251	1.255	359	0.31375
2R	WAX 3-4	0.078	0.39	336	0.0975
3R	WAX 5-8	0.074	0.37	412	0.0925
4R	WAX3-8	0.304	1.52	242.8	0.38
6R	WAX 1-7	0.092	0.46	266.2	0.115
5R	WAX5-6	0.114	0.57	340	0.1425
7R	WAX 7-2	0.069	0.345	296.4	0.08625
8R	WAX 7-4	0.196	0.98	338.16	0.245
9R	WAX 9-1	0.097	0.485	222	0.12125
10R	PG 1-2	0.152	0.76	239.2	0.19
11R	PG 1-4	0.277	1.385	219	0.34625
12R	PG 3-6	0.189	0.945	229.6	0.23625
13R	PG 6-6	0.439	2.195	296	0.54875
14R	PG 6-8	0.144	0.72	329	0.18
15R	PG 7-1	0.343	1.715	308	0.42875
16R	PG 7-2	0.071	0.355	310.26	0.08875
17R	PG 7-4	0.034	0.17	332	0.0425
18R	PG 7-5	0.084	0.42	338.9	0.105
19R	E8 1-3	0.251	1.255	267	0.31375
20R	E8 1-7	0.118	0.59	200	0.1475
21R	E8 1-8	0.076	0.38	377.5	0.095
22R	E8 5-2	0.095	0.475	331	0.11875
23R	E8 5-6	0.295	1.475	251	0.36875
24R	E8 5-7	0.345	1.725	355	0.43125
25R	E8 5-9	0.285	1.425	281	0.35625
26R	E8 6-2	0.171	0.855	341.6	0.21375
27R	E8 6-5	0.085	0.425	262.5	0.10625
28R	UNK 2-1	0.211	1.055	253.2	0.26375
29R	UNK 2-3	0.208	1.04	206	0.26
30R	UNK 3-3	0.262	1.31	292	0.3275
31R	UNK 3-7	0.144	0.72	264.7	0.18
32R	UNK 4-1	0.384	1.92	197	0.48
33R	UNK 4-6	0.187	0.935	249	0.23375
34R	UNK 5-1	0.182	0.91	260.9	0.2275
35R	UNK 5-3	0.201	1.005	293	0.25125
36R	UNK 5-6	0.211	1.055	282.6	0.26375
37R	SEP 4-4	0.104	0.52	308.5	0.13
38R	SEP 4-5	0.109	0.545	294	0.13625
39R	SEP 4-7	0.181	0.905	300.5	0.22625
40R	SEP 4-8	0.139	0.695	204.6	0.17375
41R	SEP 4-9	0.045	0.225	332.3	0.05625
42R	SEP 8-4	0.184	0.92	286.5	0.23
43R	SEP 8-7	0.245	1.225	316	0.30625
44R	SEP 10-1	0.187	0.935	309.2	0.23375
45R	SEP 10-3	0.103	0.515	348	0.12875
46R	VO1-2	0.117	0.585	314.6	0.14625
47R	VO1-5	0.046	0.23	243	0.0575
48R	VO1-8	0.315	1.575	270	0.39375
49R	VO 5-3	0.301	1.505	250	0.37625
50R	VO 6-3	0.104	0.52	331.4	0.13
51R	VO6-4	0.194	0.97	297	0.2425
52R	VO 6-5	0.112	0.56	298	0.14
53R	VO6-9	0.067	0.335	314.4	0.08375
54R	VO 9-3	0.258	1.29	304	0.3225
55R	Pfe 1-2	0.095	0.475	304.4	0.11875
56R	Pfe 1-8	0.048	0.24	311.5	0.06
57R	Pfe 1-9	0.055	0.275	332.2	0.06875
58R	Pfe 2-2	0.105	0.525	386.92	0.13125
59R	Pfe 4-1	0.081	0.405	285.4	0.10125
60R	Pfe 4-6	0.077	0.385	299.4	0.09625
61R	Pfe 4-7	0.281	1.405	253	0.35125
62R	Pfe 9-3	0.256	1.28	287	0.32
63R	Pfe 9-9	0.161	0.805	374.02	0.20125
64R	JS 2-4	0.163	0.815	235	0.20375
65R	JS 2-7	0.219	1.095	267	0.27375
66R	JS 2-8	0.189	0.945	262	0.23625
67R	JS 2-9	0.166	0.83	323	0.2075
68R	JS 4-1	0.189	0.945	337	0.23625
69R	JS 5-1	0.167	0.835	395	0.20875
73R	GUS 1-2	0.135	0.675	279.6	0.16875
74R	GUS 1-3	0.118	0.59	387	0.1475
75R	GUS 1-8	0.074	0.37	290.3	0.0925
76R	GUS 2-1	0.255	1.275	248	0.31875
77R	GUS 2-4	0.265	1.325	327	0.33125
78R	GUS 3-1	0.424	2.12	234	0.53
79R	GUS 3-5	0.126	0.63	354	0.1575
80R	GUS 3-6	0.269	1.345	251.3	0.33625
81R	GUS 3-7	0.264	1.32	219	0.33
82R	WT 1	0.219	1.095	235	0.27375
83R	WT 2	0.144	0.72	191.8	0.18
84R	WT 3	0.25	1.25	319	0.3125
85R	WT 4	0.225	1.125	263	0.28125
86R	WT 5	0.411	2.055	296	0.51375
87R	WT 6	0.288	1.44	313	0.36
88R	WT 7	0.439	2.195	296	0.54875
89R	WT 8	0.272	1.36	220.1	0.34
90R	WT 9	0.264	1.32	428.5	0.33

## Sheet: MUG Standard
Std	Conc	FSU
	nM 4MU					Y=1613X
1	0	135
2	3.905	6104
3	7.81	12973
4	15.62	24643
5	31.2	46566
6	62.5	87041
7	125	182182
8	250	350479
9	500	839742

## Sheet: Leaves RFU
Sample #	Line #	Wt of tissue in mg	RFU 0'	RFU 15'	RFU 30'	RFU 60'	RFU 15'-0'	Conc nM 4MU	nM 4MU min⁻1 15 mins	RFU 30'-0'	Conc nM 4MU	nM 4MU min⁻1 30 mins	RFU 60'-0'	Conc nM 4MU	nM 4MU min⁻1 60 mins	Mean nM 4MUmin⁻1	Bradford assay	pmoles 4MU min⁻1 mg⁻1	Average	S.E	Line #
									Rate(Conc/min)			Rate(Conc/min)			Rate(Conc/min)		mg/ml protein
1L	WAX 1-3	150	7927	23362	34445	59189	15435	9.56913	0.637942	26518	16.4402	0.548006	51262	31.7805	0.529676	0.571874	1.83375	0.311861	0.425597	0.0916633	WAX 1-3
2L	WAX 3-4	160	5066	12087	18621	26797	7021	4.35276	0.290184	13555	8.4036	0.28012	21731	13.4724	0.22454	0.264948	1.7525	0.151183
3L	WAX 5-8	254	5637	36043	53360	94481	30406	18.8506	1.25671	47723	29.5865	0.986216	88844	55.08	0.918	1.05364	1.7375	0.606412
4L	WAX3-8	190	5425	31289	58631	107471	25864	16.0347	1.06898	53206	32.9857	1.09952	102046	63.2647	1.05441	1.07431	1.81625	0.591497
5L	WAS 5-6	230	4543	8079	19564	31795	3536	2.19219	0.146146	15021	9.31246	0.310415	27252	16.8952	0.281587	0.246049	1.5325	0.160554
6L	WAX 1-7	190	5228	14957	24398	43665	9729	6.03162	0.402108	19170	11.8847	0.396156	38437	23.8295	0.397159	0.398474	1.7675	0.225445
7L	WAX 7-2	439	5569	44710	86805	194535	39141	24.266	1.61773	81236	50.3633	1.67878	188966	117.152	1.95253	1.74968	1.7375	1.00701
8L	WAX 7-4	186	4597	24484	41827	80508	19887	12.3292	0.821947	37230	23.0812	0.769374	75911	47.062	0.784367	0.791896	1.8	0.439942
9L	WAX 1-1	452	5513	19801	33633	60513	14288	8.85803	0.590535	28120	17.4334	0.581112	55000	34.098	0.568299	0.579982	1.72375	0.336465
10L	PG 1-2	254	5978	24981	40724	73322	19003	11.7812	0.78541	34746	21.5412	0.718041	67344	41.7508	0.695846	0.733099	1.8	0.407277	0.445249	0.0410168	PG 1-2
11L	PG 1-4	177	5582	22586	34183	54300	17004	10.5418	0.70279	28601	17.7316	0.591052	48718	30.2033	0.503389	0.599077	1.7675	0.33894
12L	PG 3-6	597	5239	26700	40319	74309	21461	13.305	0.887001	35080	21.7483	0.724943	69070	42.8208	0.713681	0.775208	1.70875	0.45367
13L	PG 6-6	391	5329	29348	40701	79775	24019	14.8909	0.992726	35372	21.9293	0.730977	74446	46.1538	0.769229	0.830977	1.81625	0.457524
14L	PG 6-8	238	4631	25992	43205	78193	21361	13.243	0.882868	38574	23.9144	0.797148	73562	45.6057	0.760095	0.813371	1.85125	0.439363
15L	PG 3-4	251	4626	20741	31099	67074	16115	9.9907	0.666047	26473	16.4123	0.547076	62448	38.7154	0.645257	0.61946	1.7675	0.350472
16L	PG 7-2	249	4810	37587	64018	123991	32777	20.3205	1.3547	59208	36.7068	1.22356	119181	73.8878	1.23146	1.26991	1.87	0.679095
17L	PG 7-4	380	4976	32181	48093	109862	27205	16.8661	1.12441	43117	26.7309	0.891031	104886	65.0254	1.08376	1.03306	1.7525	0.589481
18L	PG 7-5	223	5193	19397	22446	62153	14204	8.80595	0.587063	17253	10.6962	0.356541	56960	35.3131	0.588551	0.510718	1.7525	0.291423
19L	E8 1-3	198	4680	8391	10622	17256	3711	2.30068	0.153379	5942	3.68382	0.122794	12576	7.79665	0.129944	0.135372	0.74125	0.182627	0.409804	0.0741368	E8 1-3
20L	E8 1-7	269	4300	21433	40673	78445	17133	10.6218	0.708122	36373	22.5499	0.751664	74145	45.9671	0.766119	0.741968	1.83375	0.404618
21L	E8 1-8	436	4773	24251	39881	75898	19478	12.0756	0.805042	35108	21.7657	0.725522	71125	44.0949	0.734914	0.755159	1.65625	0.455945
22L	E8 4-1	574	5166	22503	39245	76327	17337	10.7483	0.716553	34079	21.1277	0.704257	71161	44.1172	0.735286	0.718699	1.83375	0.391928
23L	E8 4-2	185	5516	15529	28839	56705	10013	6.20769	0.413846	23323	14.4594	0.48198	51189	31.7353	0.528921	0.474916	1.7675	0.268693
24L	E8 5-4	202	5176	14448	21431	37121	9272	5.7483	0.38322	16255	10.0775	0.335917	31945	19.8047	0.330079	0.349738	1.70875	0.204675
25L	E8 5-2	436	4246	20061	33080	52935	15815	9.80471	0.653647	28834	17.876	0.595867	48689	30.1854	0.503089	0.584201	1.63125	0.358131
26L	E8 6-2	189	5054	29218	43417	72002	24164	14.9808	0.998719	38363	23.7836	0.792788	66948	41.5053	0.691754	0.827754	1.6825	0.491978
27L	E8 6-3	203	5293	46432	91897	153372	41139	25.5046	1.70031	86604	53.6913	1.78971	148079	91.8035	1.53006	1.67336	1.8	0.929644
28L	UNK 2-1	429	3908	25237	47086	138990	21329	13.2232	0.881546	43178	26.7688	0.892292	135082	83.7458	1.39576	1.05653	1.7525	0.602872	1.2804	0.306733	UNK 2-1
29L	UNK 2-3	344	5483	22567	58425	86457	17084	10.5914	0.706096	52942	32.8221	1.09407	80974	50.2009	0.836681	0.878949	1.8	0.488305
30L	UNK 3-3	164	4908	41490	89107	156820	36582	22.6795	1.51197	84199	52.2002	1.74001	151912	94.1798	1.56966	1.60721	1.81625	0.884907
31L	UNK 3-5	304	5329	23776	87312	188656	18447	11.4365	0.76243	81983	50.8264	1.69421	183327	113.656	1.89427	1.4503	1.83375	0.790895
32L	UNK 4-1	162	5260	30860	87932	134274	25600	15.871	1.05807	82672	51.2536	1.70845	129014	79.9839	1.33306	1.36653	1.7525	0.77976
33L	UNK 4-6	226	5005	36693	97364	149403	31688	19.6454	1.30969	92359	57.2591	1.90864	144398	89.5214	1.49202	1.57012	1.9725	0.796004
34L	UNK 5-1	296	6499	107090	204349	306425	100591	62.3627	4.15751	197850	122.66	4.08865	299926	185.943	3.09905	3.78174	1.83375	2.0623
35L	UNK 5-3	232	6829	349111	80262	168270	342282	212.202	14.1468	73433	45.5257	1.51752	161441	100.087	1.66812	5.77749	1.78375	3.23895
36L	UNK 5-6	354	5831	99264	145840	325521	93433	57.925	3.86167	140009	86.8004	2.89335	319690	198.196	3.30327	3.35276	1.78375	1.87961
37L	SEP 4-4	124	5537	5572	6176	7632	35	0.0216987	0.00144658	639	0.396156	0.0132052	2095	1.29882	0.021647	0.0120996	1.355	0.0089296	0.0272538	0.00602251	SEP 4-4
38L	SEP 4-5	263	5461	7633	9272	13726	2172	1.34656	0.0897706	3811	2.36268	0.0787559	8265	5.12399	0.0853999	0.0846421	1.81625	0.0466027
39L	SEP 4-6	364	5155	7591	9363	11249	2436	1.51023	0.100682	4208	2.6088	0.0869601	6094	3.77805	0.0629676	0.0835365	1.85125	0.0451244
40L	SEP 10-2	413	6912	7488	7872	8263	576	0.357099	0.0238066	960	0.595164	0.0198388	1351	0.83757	0.0139595	0.0192016	1.81625	0.0105721
41L	SEP 8-5	86	5167	5632	6340	6057	465	0.288283	0.0192188	1173	0.727216	0.0242405	890	0.551767	0.00919611	0.0175518	1.1125	0.0157769
42L	SEP 8-4	234	6384	7183	9060	11879	799	0.49535	0.0330234	2676	1.65902	0.0553007	5495	3.4067	0.0567783	0.0483674	1.8	0.0268708
43L	SEP 8-7	310	6877	6929	7202	8726	52	0.0322381	0.0021492	325	0.201488	0.00671626	1849	1.14631	0.0191052	0.00932355	1.85125	0.00503635
44L	SEP 10-1	302	3864	6746	8699	10309	2882	1.78673	0.119116	4835	2.99752	0.0999173	6445	3.99566	0.0665943	0.0952091	1.81625	0.0524207
45L	SEP 10-3	368	5154	6978	8883	8648	1824	1.13081	0.0753875	3729	2.31184	0.0770614	3494	2.16615	0.0361025	0.0628505	1.85125	0.0339503
46L	VO1-2	334	4964	5736	7072	10777	772	0.478611	0.0319074	2108	1.30688	0.0435627	5813	3.60384	0.0600641	0.0451781	1.78375	0.0253276	1.63838	0.390386	VO1-2
47L	VO1-5	214	5079	16045	36297	78395	10966	6.79851	0.453234	31218	19.354	0.645133	73316	45.4532	0.757553	0.61864	1.8	0.343689
48L	VO1-8	182	5236	10763	36026	95849	5527	3.42653	0.228436	30790	19.0887	0.636288	90613	56.1767	0.936278	0.600334	1.7525	0.342559
49L	VO 5-3	217	10187	144026	281190	477441	133839	82.9752	5.53168	271003	168.012	5.60039	467254	289.68	4.828	5.32002	1.83375	2.90117
50L	VO 5-1	267	7056	149170	283134	371349	142114	88.1054	5.87369	276078	171.158	5.70527	364293	225.848	3.76414	5.11437	1.7675	2.89356
51L	VO6-4	171	17573	160276	263675	391368	142703	88.4706	5.89804	246102	152.574	5.0858	373795	231.739	3.86232	4.94872	1.78375	2.77433
52L	VO 6-5	186	9147	78986	139895	276105	69839	43.2976	2.88651	130748	81.0589	2.70196	266958	165.504	2.7584	2.78229	1.81625	1.53189
53L	VO6-9	212	39289	76710	275465	692023	37421	23.1996	1.54664	236176	146.42	4.88068	652734	404.671	6.74451	4.39061	1.85125	2.3717
54L	VO 5-6	184	57642	60082	264570	435201	2440	1.51271	0.100847	206928	128.288	4.27626	377559	234.073	3.90121	2.75944	1.7675	1.56121
55L	Pfe 1-2	219	12560	48036	72882	192733	35476	21.9938	1.46625	60322	37.3974	1.24658	180173	111.701	1.86168	1.52484	1.7675	0.862708	0.746609	0.0681149	Pfe 1-2
56L	Pfe 1-4	286	6841	36503	87939	133447	29662	18.3893	1.22596	81098	50.2777	1.67592	126606	78.491	1.30818	1.40335	1.81625	0.772666
57L	Pfe 1-5	193	9094	44620	83811	162099	35526	22.0248	1.46832	74717	46.3218	1.54406	153005	94.8574	1.58096	1.53111	1.59625	0.959193
58L	Pfe 2-2	242	18062	21750	53943	101760	3688	2.28642	0.152428	35881	22.2449	0.741496	83698	51.8896	0.864827	0.586251	1.85125	0.316678
59L	Pfe 2-3	124	13767	49327	70618	113086	35560	22.0459	1.46973	56851	35.2455	1.17485	99319	61.5741	1.02623	1.2236	1.75125	0.698703
60L	Pfe 6-1	145	14646	91487	54146	102135	76841	47.6386	3.1759	39500	24.4885	0.816284	87489	54.2399	0.903999	1.63206	1.64375	0.99289
61L	Pfe 6-2	368	58611	16728	32340	643116	-41883	-25.9659	-1.73106	-26271	-16.287	-0.542901	584505	362.371	6.03952	1.25519	1.87	0.671223
62L	Pfe 9-3	322	4134	27861	41577	71479	23727	14.7099	0.980657	37443	23.2133	0.773776	67345	41.7514	0.695857	0.816763	0.9925	0.822935
63L	Pfe 9-4	343	7233	19954	81392	139450	12721	7.88655	0.52577	74159	45.9758	1.53253	132217	81.9696	1.36616	1.14149	1.83375	0.622487
64L	JS 2-4	369	8142	27302	32387	49207	19160	11.8785	0.791899	24245	15.031	0.501033	41065	25.4588	0.424313	0.572415	1.63125	0.350906	0.471258	0.0307397	JS 2-4
65L	JS 2-7	335	7963	28576	50713	66415	20613	12.7793	0.851953	42750	26.5034	0.883447	58452	36.2381	0.603968	0.779789	1.59	0.490433
66L	JS 2-1	202	8968	22005	40861	59991	13037	8.08246	0.53883	31893	19.7725	0.659082	51023	31.6324	0.527206	0.57504	0.98625	0.583057
67L	JS 4-1	321	9586	32232	54701	61621	22646	14.0397	0.935979	45115	27.9696	0.932321	52035	32.2598	0.537663	0.801987	1.805	0.444314
68L	JS 4-2	368	9341	27400	44097	64241	18059	11.1959	0.746394	34756	21.5474	0.718248	54900	34.036	0.567266	0.677302	1.38875	0.487707
69L	JS 5-1	253	9362	34241	54586	66300	24879	15.4241	1.02827	45224	28.0372	0.934573	56938	35.2994	0.588324	0.850389	1.805	0.47113
73L	GUS 1-3	322	6312	158881	103761	1041641	152569	94.5871	6.30581	97449	60.4148	2.01383	1035329	641.865	10.6978	6.33913	1.85625	3.41502	1.72965	0.311006	GUS 1-3
74L	GUS 1-4	220	7931	129907	322561	625991	121976	75.6206	5.04137	314630	195.059	6.50196	618060	383.174	6.38624	5.97652	1.83875	3.25032
75L	GUS 1-6	254	6271	73280	108057	209248	67009	41.5431	2.76954	101786	63.1035	2.10345	202977	125.838	2.0973	2.32343	1.82125	1.27573
76L	GUS 2-1	359	6006	87267	122439	292435	81261	50.3788	3.35859	116433	72.1841	2.40614	286429	177.575	2.95959	2.9081	1.82125	1.59676
77L	GUS 2-4	190	5868	36998	84560	295921	31130	19.2994	1.28663	78692	48.7861	1.6262	290053	179.822	2.99703	1.96996	1.85625	1.06126
78L	GUS 3-1	259	6866	83851	169049	205457	76985	47.7278	3.18186	162183	100.547	3.35158	198591	123.119	2.05198	2.86181	1.805	1.58549
79L	GUS 3-5	248	5958	34908	98819	279942	28950	17.9479	1.19653	92861	57.5704	1.91901	273984	169.86	2.831	1.98218	1.85625	1.06784
80L	GUS 3-6	313	5590	73469	94841	255379	67879	42.0825	2.8055	89251	55.3323	1.84441	249789	154.86	2.581	2.4103	1.89375	1.27277
81L	GUS 3-7	146	5026	46944	80260	222958	41918	25.9876	1.73251	75234	46.6423	1.55474	217932	135.11	2.25183	1.84636	1.7725	1.04167
82L	WT 1	312	6118	7073	7565	8881	955	0.592064	0.039471	1447	0.897086	0.0299029	2763	1.71296	0.0285493	0.032641	1.6875	0.0193428	0.0325887	0.0024811	WT 1
83L	WT 2	252	5191	6120	7414	9353	929	0.575945	0.0383964	2223	1.37818	0.0459392	4162	2.58029	0.0430048	0.0424468	1.60125	0.0265085
84L	WT 3	309	4863	6016	7320	9279	1153	0.714817	0.0476545	2457	1.52325	0.050775	4416	2.73776	0.0456293	0.0480196	1.63625	0.0293473
85L	WT 4	212	4435	5925	7199	9072	1490	0.923745	0.061583	2764	1.71358	0.0571192	4637	2.87477	0.0479128	0.0555383	1.72875	0.0321263
86L	WT 5	206	5003	7304	5789	7179	2301	1.42653	0.0951023	786	0.487291	0.016243	2176	1.34904	0.022484	0.0446098	1.42875	0.0312229
87L	WT 6	220	3926	5504	7441	9275	1578	0.978301	0.0652201	3515	2.17917	0.072639	5349	3.31618	0.0552697	0.0643762	1.7725	0.0363195
88L	WT 7	167	4359	6965	5120	8126	2606	1.61562	0.107708	761	0.471792	0.0157264	3767	2.3354	0.0389233	0.0541193	1.5575	0.0347475
89L	WT 8	119	4377	5407	6233	8877	1030	0.638562	0.0425708	1856	1.15065	0.038355	4500	2.78983	0.0464972	0.0424743	0.93125	0.04561
90L	WT 9	235	4271	6397	6974	9623	2126	1.31804	0.0878694	2703	1.67576	0.0558586	5352	3.31804	0.0553007	0.0663429	1.7425	0.0380734
																Line #	pmoles 4MU mg protein-1min-1	SE
																WT L	0.0325887	0.0024811
																35Sp L	1.72965	0.311006
																E8p L	0.409804	0.0741368
																PGp L	0.445249	0.0410168
																CitSEPp L	0.0272538	0.00602251
																CitWAXp L	0.425597	0.0916633
																CitUNKp L	1.2804	0.306733
																CitJuSacp L	0.471258	0.0307397
																CitVO1p L	1.63838	0.390386
																PfeMybAp L	0.746609	0.0681149

[truncated: 3 more sheets: Unripe RFU, Ripe RFU, CsSEPp]
