# Supplementary material for: Isolation of novel citrus and plum fruit promoters and their functional characterization for fruit biotechnology
Source: BMC Biotechnol. 2020 Aug 20;20:43. doi: 10.1186/s12896-020-00635-w (PMC7439555; doi:10.1186/s12896-020-00635-w)
Supplement: Supplementary file 4 — Additional file 4: Table S1. β-glucuronidase activity in measured in tomato fruit and leaves. The mean of nine samples (except CsJuSacp with n = 6), with their standard error bars (the error bars) are shown (see Fig. 6). Table S2. β-glucuronidase activity in measured in tomato fruit and leaves. The measured β-glucuronidase activity in leaves (green), unripe fruit (yellow) and ripe fruit (red) from wildtype (WT) and representative transgenic tomato lines is shown from the mean of nine samples (except CsJuSacp with n = 6). The median and interquartile range are indicated in boxplots. Kruskal-Wallis rank sum tests indicated significant differences between promoters for leaves (χ2 = 51.55, df = 8, p = 2.055 × 10− 8), unripe fruits (χ2 = 57.65, df = 8, p = 1.344 × 10− 9), and ripe fruits (χ2 = 51.198, df = 8, p = 2.404 × 10− 8). Post-hoc Wilcoxon tests were performed for all pair-wise comparisons. [file 12896_2020_635_MOESM4_ESM.zip › 070620 Additional file 4; Table S2 PostHocAnalysis.xlsx]

## Sheet:  ANOVA ONE WAY EACH CONSTRUCT
WAX	pmoles 4MU mg protein-1min-1													E8
	Leaves	Unripe fruit	Ripe fruit		Anova: Single Factor										Leaves	Unripe fruit	Ripe fruit		Anova: Single Factor
1	0.311861	0.172726	1.75205											1	0.182627	1.34633	4.63158
2	0.151183	0.0548488	5.15519		SUMMARY									2	0.404618	1.49943	8.78666		SUMMARY
3	0.606412	0.57809	5.81756		Groups	Count	Sum	Average	Variance					3	0.455945	1.26155	10.2822		Groups	Count	Sum	Average	Variance
4	0.591497	0.519344	1.36176		Leaves	9	3.83037	0.425597	0.0756194					4	0.391928	4.93721	8.03968		Leaves	9	3.68824	0.409804	0.0494664
5	0.160554	0.302521	4.3923		Unripe fruit	9	25.4589	2.82876	14.6591					5	0.268693	0.492831	2.62234		Unripe fruit	9	21.0059	2.33399	2.91775
6	0.225445	0.255115	3.45429		Ripe fruit	9	51.9649	5.77388	41.9458					6	0.204675	5.35142	2.42703		Ripe fruit	9	57.0545	6.33939	13.4043
7	1.00701	8.16422	5.47436											7	0.358131	1.37503	3.02547
8	0.439942	6.46551	2.09206											8	0.491978	2.77483	4.78658
9	0.336465	8.94648	22.4653		ANOVA									9	0.929644	1.96724	12.4529		ANOVA
					Source of Variation	SS	df	MS	F	P-value	F crit								Source of Variation	SS	df	MS	F	P-value	F crit
					Between Groups	129.159	2	64.5796	3.41808	0.0494095	3.40283								Between Groups	164.717	2	82.3586	15.0918	5.70328e-05	3.40283
					Within Groups	453.445	24	18.8935											Within Groups	130.972	24	5.45718
					Total	582.604	26												Total	295.69	26
														PG
															Leaves	Unripe fruit	Ripe fruit		Anova: Single Factor
SEP														1	0.407277	0.172455	6.26536
	Leaves	Unripe fruit	Ripe fruit		Anova: Single Factor									2	0.33894	0.344194	4.04684		SUMMARY
1	0.0089296	0.0630167	3.21575											3	0.45367	0.1945	5.04185		Groups	Count	Sum	Average	Variance
2	0.0466027	0.221669	3.58696		SUMMARY									4	0.457524	3.54238	2.60899		Leaves	9	4.00724	0.445249	0.0151414
3	0.0451244	0.325881	1.66573		Groups	Count	Sum	Average	Variance					5	0.439363	3.41345	7.82269		Unripe fruit	9	22.0931	2.45479	4.25192
4	0.0105721	0.0352275	2.22039		Leaves	9	0.245284	0.0272538	0.000326436					6	0.350472	0.848899	3.71063		Ripe fruit	9	90.9372	10.1041	87.172
5	0.0157769	0.182955	7.01547		Unripe fruit	9	1.67393	0.185993	0.0110544					7	0.679095	3.64237	16.4847
6	0.0268708	0.182325	1.70935		Ripe fruit	9	25.6806	2.8534	3.21722					8	0.589481	5.4797	31.728
7	0.00503635	0.316513	1.077											9	0.291423	4.45519	13.2282		ANOVA
8	0.0524207	0.094581	1.7776																Source of Variation	SS	df	MS	F	P-value	F crit
9	0.0339503	0.251765	3.41238		ANOVA														Between Groups	467.535	2	233.767	7.66961	0.00265843	3.40283
					Source of Variation	SS	df	MS	F	P-value	F crit								Within Groups	731.512	24	30.4797
					Between Groups	45.3822	2	22.6911	21.0844	5.1843e-06	3.40283
					Within Groups	25.8288	24	1.0762											Total	1199.05	26
					Total	71.211	26
JuSac					Anova: Single Factor									VO-1
	Leaves	Unripe fruit	Ripe fruit												Leaves	Unripe fruit	Ripe fruit		Anova: Single Factor
1	0.350906	1.53333	4.71968		SUMMARY									1	0.0253276	13.7422	21.4576
2	0.490433	2.36794	3.32524		Groups	Count	Sum	Average	Variance					2	0.343689	16.0822	53.3307		SUMMARY
3	0.583057	2.1736	4.32627		Leaves	6	2.82755	0.471258	0.00566956					3	0.342559	25.3223	5.76294		Groups	Count	Sum	Average	Variance
4	0.444314	2.82864	4.65588		Unripe fruit	6	11.6905	1.94842	0.545734					4	2.90117	13.0235	6.84466		Leaves	9	14.7454	1.63838	1.37161
5	0.487707	2.07873	4.36785		Ripe fruit	6	27.512	4.58533	0.814296					5	2.89356	48.9381	23.7843		Unripe fruit	9	210.828	23.4253	241.112
6	0.47113	0.708295	6.11707											6	2.77433	29.6974	9.90321		Ripe fruit	9	182.783	20.3092	243.745
														7	1.53189	10.6435	16.9947
					ANOVA									8	2.3717	6.75811	35.1126
					Source of Variation	SS	df	MS	F	P-value	F crit			9	1.56121	46.6203	9.59243		ANOVA
					Between Groups	52.1218	2	26.0609	57.2474	9.52342e-08	3.68232								Source of Variation	SS	df	MS	F	P-value	F crit
					Within Groups	6.82849	15	0.455233											Between Groups	2498.94	2	1249.47	7.70915	0.00259514	3.40283
																			Within Groups	3889.83	24	162.076
					Total	58.9503	17
																			Total	6388.77	26
UNK														PfeMyb
	Leaves	Unripe fruit	Ripe fruit		Anova: Single Factor										Leaves	Unripe fruit	Ripe fruit		Anova: Single Factor
1	0.602872	0.538122	3.2819											1	0.862708	39.0661	18.1415
2	0.488305	24.1196	4.52157		SUMMARY									2	0.772666	40.6189	31.4267		SUMMARY
3	0.884907	12.2915	2.64125		Groups	Count	Sum	Average	Variance					3	0.959193	51.4237	25.345		Groups	Count	Sum	Average	Variance
4	0.790895	23.8022	5.14162		Leaves	9	11.5236	1.2804	0.846766					4	0.316678	40.5528	14.0769		Leaves	9	6.71948	0.746609	0.0417568
5	0.77976	0.860838	1.70204		Unripe fruit	9	80.4655	8.94061	87.1909					5	0.698703	19.3862	19.926		Unripe fruit	9	324.464	36.0516	171.519
6	0.796004	3.8515	3.8812		Ripe fruit	9	32.5042	3.61157	1.01583					6	0.99289	57.1393	22.4778		Ripe fruit	9	152.883	16.9871	79.4755
7	2.0623	1.16673	3.53738											7	0.671223	24.531	6.69002
8	3.23895	5.39665	3.8036											8	0.822935	22.461	4.31761
9	1.87961	8.43828	3.99359		ANOVA									9	0.622487	29.285	10.482		ANOVA
					Source of Variation	SS	df	MS	F	P-value	F crit								Source of Variation	SS	df	MS	F	P-value	F crit
					Between Groups	277.536	2	138.768	4.67476	0.0192957	3.40283								Between Groups	5620.94	2	2810.47	33.5864	1.10702e-07	3.40283
					Within Groups	712.428	24	29.6845											Within Groups	2008.29	24	83.6789
					Total	989.963	26												Total	7629.23	26
WT
	Leaves	Unripe fruit	Ripe fruit		Anova: Single Factor
1	0.0193428	0.817006	0.00561143
2	0.0265085	0.126652	0.0935111		SUMMARY
3	0.0293473	0.1752	0.0517352		Groups	Count	Sum	Average	Variance
4	0.0321263	0.187246	0.022582		Leaves	9	0.293298	0.0325887	5.54029e-05
5	0.0312229	0.0797917	0.0267159		Unripe fruit	9	2.34873	0.26097	0.0541847
6	0.0363195	0.206779	0.0389582		Ripe fruit	9	0.372474	0.041386	0.000728138
7	0.0347475	0.439977	0.0176684
8	0.04561	0.205336	0.0624319
9	0.0380734	0.110747	0.0532604		ANOVA
					Source of Variation	SS	df	MS	F	P-value	F crit
					Between Groups	0.301359	2	0.150679	8.22363	0.00190487	3.40283
					Within Groups	0.439746	24	0.0183227
					Total	0.741104	26

## Sheet: Raw Data
Leaves	pmoles 4MU mg protein-1min-1
	WT	SEP	JuSac	E8	PG	WAX	UNK	Pam	VO1
1	0.0193428	0.0089296	0.350906	0.182627	0.407277	0.311861	0.602872	0.862708	0.0253276
2	0.0265085	0.0466027	0.490433	0.404618	0.33894	0.151183	0.488305	0.772666	0.343689
3	0.0293473	0.0451244	0.583057	0.455945	0.45367	0.606412	0.884907	0.959193	0.342559
4	0.0321263	0.0105721	0.444314	0.391928	0.457524	0.591497	0.790895	0.316678	2.90117
5	0.0312229	0.0157769	0.487707	0.268693	0.439363	0.160554	0.77976	0.698703	2.89356
6	0.0363195	0.0268708	0.47113	0.204675	0.350472	0.225445	0.796004	0.99289	2.77433
7	0.0347475	0.00503635		0.358131	0.679095	1.00701	2.0623	0.671223	1.53189
8	0.04561	0.0524207		0.491978	0.589481	0.439942	3.23895	0.822935	2.3717
9	0.0380734	0.0339503		0.929644	0.291423	0.336465	1.87961	0.622487	1.56121
Unripe fruits	pmoles 4MU mg protein-1min-1
	WT	SEP	JuSac	E8	PG	WAX	UNK	Pam	VO1
1	0.817006	0.0630167	1.53333	1.34633	0.172455	0.172726	0.538122	39.0661	13.7422
2	0.126652	0.221669	2.36794	1.49943	0.344194	0.0548488	24.1196	40.6189	16.0822
3	0.1752	0.325881	2.1736	1.26155	0.1945	0.57809	12.2915	51.4237	25.3223
4	0.187246	0.0352275	2.82864	4.93721	3.54238	0.519344	23.8022	40.5528	13.0235
5	0.0797917	0.182955	2.07873	0.492831	3.41345	0.302521	0.860838	19.3862	48.9381
6	0.206779	0.182325	0.708295	5.35142	0.848899	0.255115	3.8515	57.1393	29.6974
7	0.439977	0.316513		1.37503	3.64237	8.16422	1.16673	24.531	10.6435
8	0.205336	0.094581		2.77483	5.4797	6.46551	5.39665	22.461	6.75811
9	0.110747	0.251765		1.96724	4.45519	8.94648	8.43828	29.285	46.6203
Ripe fruits	pmoles 4MU mg protein-1min-1
	WT	SEP	JuSac	E8	PG	WAX	UNK	Pam	VO1
1	0.00561143	3.21575	4.71968	4.63158	6.26536	1.75205	3.2819	18.1415	21.4576
2	0.0935111	3.58696	3.32524	8.78666	4.04684	5.15519	4.52157	31.4267	53.3307
3	0.0517352	1.66573	4.32627	10.2822	5.04185	5.81756	2.64125	25.345	5.76294
4	0.022582	2.22039	4.65588	8.03968	2.60899	1.36176	5.14162	14.0769	6.84466
5	0.0267159	7.01547	4.36785	2.62234	7.82269	4.3923	1.70204	19.926	23.7843
6	0.0389582	1.70935	6.11707	2.42703	3.71063	3.45429	3.8812	22.4778	9.90321
7	0.0176684	1.077		3.02547	16.4847	5.47436	3.53738	6.69002	16.9947
8	0.0624319	1.7776		4.78658	31.728	2.09206	3.8036	4.31761	35.1126
9	0.0532604	3.41238		12.4529	13.2282	22.4653	3.99359	10.482	9.59243

## Sheet: Leaves
Promoter	E8	JUSAC	PAM	PG	SEP	UNK	VO1	WAX
JUSAC	0.298368	NA	NA	NA	NA	NA	NA	NA
PAM	0.0191032	0.0205509	NA	NA	NA	NA	NA	NA
PG	0.490817	0.406766	0.0106779	NA	NA	NA	NA	NA
SEP	0.000148087	0.00110659	0.000148087	0.000148087	NA	NA	NA	NA
UNK	0.00416495	0.00383616	0.451059	0.000942373	0.000148087	NA	NA	NA
VO1	0.140868	0.406766	0.263424	0.195712	0.00200975	0.818922	NA	NA
WAX	0.931427	0.451059	0.0232228	0.533922	0.000148087	0.00798026	0.0625829	NA
WT	0.000148087	0.00110659	0.000148087	0.000148087	0.577801	0.000148087	0.00583638	0.000148087
*Listed are adjusted p-values (BH method) for Pairwise Wilcoxon Rank Sum Test
SumStats	E8	JUSAC	PAM	PG	SEP	UNK	VO1	WAX	WT
Mean	0.409804	0.471258	0.746609	0.445249	0.0272538	1.2804	1.63838	0.425597	0.0325887
Median	0.391928	0.479418	0.772666	0.439363	0.0268708	0.796004	1.56121	0.336465	0.0321263
SD	0.22241	0.0752965	0.204345	0.123051	0.0180675	0.920199	1.17116	0.27499	0.00744331

## Sheet: Unripe
Promoter	E8	JUSAC	PAM	PG	SEP	UNK	VO1	WAX
JUSAC	0.751539	NA	NA	NA	NA	NA	NA	NA
PAM	0.000134625	0.000846213	NA	NA	NA	NA	NA	NA
PG	0.863307	0.751539	0.000134625	NA	NA	NA	NA	NA
SEP	0.000134625	0.000846213	0.000134625	0.010144	NA	NA	NA	NA
UNK	0.277791	0.277791	0.000987248	0.090037	0.000134625	NA	NA	NA
VO1	0.000134625	0.000846213	0.125216	0.000134625	0.000134625	0.0232228	NA	NA
WAX	0.394963	0.393207	0.000134625	0.863307	0.0754628	0.0625829	0.000423106	NA
WT	0.000227826	0.00151428	0.000134625	0.0181936	0.843008	0.000227826	0.000134625	0.125216
*Listed are adjusted p-values (BH method) for Pairwise Wilcoxon Rank Sum Test
SumStats	E8	JUSAC	PAM	PG	SEP	UNK	VO1	WAX	WT
Mean	2.33399	1.94842	36.0516	2.45479	0.185993	8.94061	23.4253	2.82876	0.26097
Median	1.49943	2.12616	39.0661	3.41345	0.182955	5.39665	16.0822	0.519344	0.187246
SD	1.70814	0.738738	13.0965	2.06202	0.10514	9.33761	15.5278	3.82873	0.232776

## Sheet: Ripe
Promoter	E8	JUSAC	PAM	PG	SEP	UNK	VO1	WAX
JUSAC	0.642698	NA	NA	NA	NA	NA	NA	NA
PAM	0.0155492	0.0155492	NA	NA	NA	NA	NA	NA
PG	0.550607	0.326553	0.115508	NA	NA	NA	NA	NA
SEP	0.0337639	0.0438419	0.000538499	0.00661456	NA	NA	NA	NA
UNK	0.236174	0.126593	0.000538499	0.051494	0.130032	NA	NA	NA
VO1	0.0201087	0.00221317	0.931427	0.0787438	0.000538499	0.000185109	NA	NA
WAX	0.448848	0.88862	0.01268	0.21533	0.236174	0.595311	0.00475995	NA
WT	0.000185109	0.0011988	0.000185109	0.000185109	0.000185109	0.000185109	0.000185109	0.000185109
*Listed are adjusted p-values (BH method) for Pairwise Wilcoxon Rank Sum Test
SumStats	E8	JUSAC	PAM	PG	SEP	UNK	VO1	WAX	WT
Mean	6.33939	4.58533	16.9871	10.1041	2.8534	3.61157	20.3092	5.77388	0.041386
Median	4.78658	4.51186	18.1415	6.26536	2.22039	3.8036	16.9947	4.3923	0.0389582
SD	3.66119	0.902383	8.9149	9.33659	1.79366	1.00788	15.6123	6.47656	0.026984
